# Supplementary material for: A sampling, exposure and receptor framework for identifying factors that modulate behavioural responses to disturbance in cetaceans
Source: J Anim Ecol. 2022 Aug 9;91(10):1948–60. doi: 10.1111/1365-2656.13787 (PMC9804311; doi:10.1111/1365-2656.13787)
Supplement: Supplementary file 2 — Data S2 [file JANE-91-1948-s002.xlsx]

## Sheet: SI 2 - SERF Template
Supplementary information 2 - Booth et al. A sampling, exposure and receptor framework for identifying factors that modulate behavioural responses to disturbance in cetaceans.
Category	Sub-Category	Factor	Question	[INSERT SPECIES] Assessment Values	[INSERT SPECIES] Notes
Sampling	Protocol	Sensor Type	What kind of sensor was used?
		Selection Criteria	What were the selection criteria for selecting animals (to be tagged)?
		Tagging Protocol	How was the animal tagged?
	Ease of tagging	Attempts Taken to Tag	How many attempts did it take to tag the animal?
		Time Taken to Tag	How much time did it take to tag the animal?
	Acclimation	Acclimation to Tagging	How much time was the animal given to acclimate to being tagged?
	Duration	Duration Tagged	How long was the animal tagged for?
	Response	Behavioural Response to Tagging	What was the behavioural response (if any) to tagging?
	History	Tagging History	Has the animal been tagged before?
Exposure	Sound Characteristics	Sound Type	What was the type of sound?
		Sound Frequency	What was the frequency of the sound?
		Source Level	What was the source level of the sound?
		Received Level	What was the received level of sound?
	Exposure Characteristics	Duration	What was the total duration of exposure?
		Transmission Depth	What depth was the sound transmitted at?
		Transmission Type	Was the exposure continuous or intermittent?
		Transmission Duration	If it was intermittant, what was the duration of each transmission?
		Transmission Interval	What was the time interval between each transmission?
		Ramp Up	Was the sound ramped up?
		Ramp Up Interval	What was the ramp up interval?
		Sequence	What was the sequence of exposures?
	Spatial Context of Exposure	Proximity	What was the distance between the sound source and the animal?
		Movement	Was the sound source moving towards or away from the animal?
		Speed	At what speed was the sound source moving?
		Bearing	What was the bearing of the sound source?
		Orientation	What was the orientation of the animal relative to the sound source?
Receptor	Intrinsic	Sex	What was the sex of the animal?
		Age	What was the age class of the animal?
		Reproductive State	What was the reproductive state of the animal?
		Nutritional State	What was the nutritional state of the animal?
		Behavioural State	What was the behavioural state of the animal?
		Social Context - Group Size	Was the animal tested alone or in a group?
		Social Context - Group Composition	What was the group composition?
		Coping Style	Is there evidence for coping styles in the study species or population?
		Anti-Predator Strategy	Is the study species or population known to exhibit any anti-predator strategies?
	Extrinsic	Diel Patterns	Is the study species or population known to exhibit diel patterns in behaviour?
		Seasonal Patterns	Is the study species or population known to exhibit seasonal patterns in behaviour?
		Habitat Quality	What was the quality of the habitat?
		Chronic Disturbance	Is the study population subject to chronic disturbance?
		Exposure History - Focal Animal	Has the animal participated in a past CEE before as the focal animal?
		Exposure History - Bystander	Has the animal participated in a past CEE before as a bystander?
		Predation Pressure - Natural	Is the study population subject to high predation pressure?
		Predation Pressure - Human	Is the study population subject to hunting?

## Sheet: SI 2 - SERF Assessment Values
Supplementary information 2 - Booth et al. A sampling, exposure and receptor framework for identifying factors that modulate behavioural responses to disturbance in cetaceans.
Is this question answerable in a BRS/CEE?
Value(s)	Definition
1	Yes, from either published or unpublished data.
2	Possibly, from re-analysis of existing data.
3	No, because the data have not (yet) been collected or it's not (currently) feasible to collect such data.
